# Supplementary material for: Brown Seaweed Extract (BSE) Application Influences Auxin- and ABA-Related Gene Expression, Root Development, and Sugar Yield in Beta vulgaris L
Source: Plants (Basel). 2023 Feb 13;12(4):843. doi: 10.3390/plants12040843 (PMC9965194; doi:10.3390/plants12040843)
Supplement: Supplementary file 1 [file plants-12-00843-s001.zip]

Archive with 1 entries (1 files):
- plants-2179777-supplementary.pdf
